# Supplementary material for: CesL Regulates Type III Secretion Substrate Specificity of the Enteropathogenic E. coli Injectisome
Source: Microorganisms. 2021 May 13;9(5):1047. doi: 10.3390/microorganisms9051047 (PMC8152094; doi:10.3390/microorganisms9051047)
Supplement: Supplementary file 1 [file microorganisms-09-01047-s001.zip]

Archive with 1 entries (1 files):
- microorganisms-1181615-supplementary.pdf
